# Supplementary material for: miR-671-5p inhibits epithelial-to-mesenchymal transition by downregulating FOXM1 expression in breast cancer
Source: Oncotarget. 2015 Nov 18;7(1):293–307. doi: 10.18632/oncotarget.6344 (PMC4807999; doi:10.18632/oncotarget.6344)
Supplement: Supplementary file 2 [file oncotarget-07-0293-s002.xlsx]

## Sheet: miR-671-5p OE in 231 cells - ge
Supplementary Table 1. A list of differentially expressed genes when miR-671-5p is overexpressed in MBA-MD-231 cells
# Notes : Fold change >= 1.5
#Entity List : T Test unpaired p cut-off = 0.05
#Interpretation : Treatment
#Experiment : 231 cells with miR671-5p overexpression
#Fold-Change cut-off : 1.5
#Pairing option : Pairs of conditions
#Condition pairs :
#[miR-671 OE] vs [Mock control]
#Minimum number of pairs:1 out of 1 condition pairs.
# Technology : Affymetrix.ExonExprChip.HuGene-1_0-st-v1_na30_1_hg19_2010-01-22
# Owner : gxuser
# Created On : Tue Jun 05 15:27:54 EDT 2012
Transcripts Cluster Id	FC ([miR-671 OE] vs [Mock control])	Log FC ([miR-671 OE] vs [Mock control])	FC (abs) ([miR-671 OE] vs [Mock control])	Regulation ([miR-671 OE] vs [Mock control])	[Mock control](normalized)	[miR-671 OE](normalized)	genesymbol	refseq	genedescription
7902367	-1.6354	-0.709642	1.6354	down	0.317094	-0.392548	ACADM	NM_000016|NM_001127328	acyl-Coenzyme A dehydrogenase, C-4 to C-12 straight chain
7909283	1.67647	0.745429	1.67647	up	-0.362364	0.383065
7914202	-1.52609	-0.609843	1.52609	down	0.299866	-0.309977	SNHG12		small nucleolar RNA host gene 12 (non-protein coding)
7917503	1.59745	0.675774	1.59745	up	-0.329431	0.346343	GBP3	NM_018284	guanylate binding protein 3
7917516	1.50325	0.588081	1.50325	up	-0.282869	0.305212	GBP1|GBP3|LOC400759	NM_002053|NM_018284|NR_003133	guanylate binding protein 1, interferon-inducible, 67kDa | guanylate binding protein 3 | interferon-induced guanylate-binding protein 1 pseudogene
7919606	-1.73303	-0.793298	1.73303	down	0.341865	-0.451433	HIST2H2BF|HIST2H2BA|HIST2H2BE	NM_001024599|NM_001161334|NR_027337|NM_003528	histone cluster 2, H2bf | histone cluster 2, H2ba | histone cluster 2, H2be
7919642	-1.5606	-0.642103	1.5606	down	0.323708	-0.318395	HIST2H2AB	NM_175065	histone cluster 2, H2ab
7920285	-1.88665	-0.915827	1.88665	down	0.444551	-0.471276	S100A2	NM_005978	S100 calcium binding protein A2
7922416	-2.93974	-1.55569	2.93974	down	0.622132	-0.933558	SNORD75	NR_003941	small nucleolar RNA, C/D box 75
7922418	-2.56687	-1.36001	2.56687	down	0.557572	-0.802436	SNORD74	NR_002579	small nucleolar RNA, C/D box 74
7923967	1.51899	0.603111	1.51899	up	-0.268378	0.334734	YOD1	NM_018566
7924712	-1.71994	-0.782355	1.71994	down	0.405001	-0.377354	LIN9	NM_173083	lin-9 homolog (C. elegans)
7926259	-1.56136	-0.642806	1.56136	down	0.303222	-0.339585	MCM10	NM_182751|NM_018518	minichromosome maintenance complex component 10
7928471	-1.63786	-0.711814	1.63786	down	0.345056	-0.366758	ADK	NM_006721|NM_001123	adenosine kinase
7930880	-1.51827	-0.602426	1.51827	down	0.268418	-0.334007
7939197	1.82683	0.869339	1.82683	up	-0.418897	0.450442	HIPK3	NM_005734|NM_001048200	homeodomain interacting protein kinase 3
7943413	1.60612	0.68358	1.60612	up	-0.304615	0.378965	BIRC3	NM_001165|NM_182962	baculoviral IAP repeat-containing 3
7946983	1.70639	0.770944	1.70639	up	-0.322376	0.448568	SAA2	NM_030754	serum amyloid A2
7947221	-1.59646	-0.674876	1.59646	down	0.343497	-0.331379	LIN7C	NM_018362	lin-7 homolog C (C. elegans)
7947681	-1.62001	-0.695999	1.62001	down	0.330124	-0.365875	ARHGAP1	NM_004308	Rho GTPase activating protein 1
7948896	-1.86644	-0.900288	1.86644	down	0.498892	-0.401396	SNORD22|SNHG1	NR_000008	small nucleolar RNA, C/D box 22 | small nucleolar RNA host gene 1 (non-protein coding)
7950899	-1.72386	-0.785645	1.72386	down	0.343593	-0.442052	RAB38	NM_022337
7955277	-1.55214	-0.63426	1.55214	down	0.322183	-0.312077	TMBIM6	NM_003217|NM_001098576	transmembrane BAX inhibitor motif containing 6
7956076	-1.52249	-0.606436	1.52249	down	0.262116	-0.344319	CDK2	NM_001798|NM_052827	cyclin-dependent kinase 2
7956759	-1.51498	-0.599296	1.51498	down	0.261649	-0.337647	SRGAP1	NM_020762	SLIT-ROBO Rho GTPase activating protein 1
7959146	-1.62399	-0.69954	1.62399	down	0.311084	-0.388455	NME2P1	NR_001577	non-metastatic cells 2, protein (NM23B) expressed in, pseudogene 1
7960340	-2.1924	-1.13251	2.1924	down	0.558429	-0.57408	FOXM1	NM_202002|NM_021953|NM_202003	forkhead box M1
7960933	-1.91621	-0.938254	1.91621	down	0.464197	-0.474056	M6PR	NM_002355	mannose-6-phosphate receptor (cation dependent)
7963988	-1.56305	-0.644362	1.56305	down	0.298453	-0.345909	SMARCC2	NM_003075|NM_001130420|NM_139067	SWI/SNF related, matrix associated, actin dependent regulator of chromatin, subfamily c, member 2
7970810	-1.7067	-0.771209	1.7067	down	0.37388	-0.397329	SLC7A1	NM_003045	solute carrier family 7 (cationic amino acid transporter, y+ system), member 1
7989146	-1.68142	-0.749684	1.68142	down	0.371954	-0.377729	MNS1	NM_018365	meiosis-specific nuclear structural 1
7997139	1.62658	0.701846	1.62658	up	-0.323868	0.377978	CALB2	NM_001740|NR_027910|NM_007088	calbindin 2
8000897	1.6873	0.754719	1.6873	up	-0.399111	0.355608
8003204	-1.66267	-0.733506	1.66267	down	0.391384	-0.342123	GINS2	NM_016095	GINS complex subunit 2 (Psf2 homolog)
8003298	-1.6474	-0.720193	1.6474	down	0.407303	-0.31289	SLC7A5	NM_003486	solute carrier family 7 (cationic amino acid transporter, y+ system), member 5
8005475	2.07304	1.05175	2.07304	up	-0.560704	0.491047	TRIM16L	NM_001037330|NM_006470	tripartite motif-containing 16-like | tripartite motif-containing 16
8007505	-1.51641	-0.600655	1.51641	down	0.314964	-0.285691	DHX8	NM_004941	DEAH (Asp-Glu-Ala-His) box polypeptide 8
8008784	-1.70015	-0.765662	1.70015	down	0.385031	-0.38063	PRR11	NM_018304	proline rich 11
8018966	-1.59343	-0.672133	1.59343	down	0.350026	-0.322107	TIMP2	NM_003255	TIMP metallopeptidase inhibitor 2
8029029	-2.51243	-1.32908	2.51243	down	0.670614	-0.658469	HNRNPUL1	NM_007040|NM_144732	heterogeneous nuclear ribonucleoprotein U-like 1
8030366	-1.59563	-0.674123	1.59563	down	0.317734	-0.35639	SNORD35A|RPL13A	NR_000018	small nucleolar RNA, C/D box 35A | ribosomal protein L13a
8031097	-1.91658	-0.938538	1.91658	down	0.422994	-0.515543	NDUFA3	NM_004542	NADH dehydrogenase (ubiquinone) 1 alpha subcomplex, 3, 9kDa
8041170	-1.94327	-0.958487	1.94327	down	0.466684	-0.491803
8041179	1.60501	0.68258	1.60501	up	-0.313953	0.368627	CLIP4	NM_024692	CAP-GLY domain containing linker protein family, member 4
8041257	-2.49256	-1.31763	2.49256	down	0.628867	-0.688759	SLC30A6	NM_017964	solute carrier family 30 (zinc transporter), member 6
8052762	1.54617	0.628696	1.54617	up	-0.280221	0.348475	GFPT1	NM_002056	glutamine-fructose-6-phosphate transaminase 1
8059376	-1.76715	-0.821423	1.76715	down	0.457013	-0.364409	SERPINE2	NM_001136529|NM_006216|NM_001136528|NM_001136530
8063410	1.81986	0.863829	1.81986	up	-0.363581	0.500247	PARD6B	NM_032521	par-6 partitioning defective 6 homolog beta (C. elegans)
8065412	1.65171	0.723962	1.65171	up	-0.333345	0.390617	CST1	NM_001898	cystatin SN
8068383	1.63979	0.713514	1.63979	up	-0.321194	0.392319	CLIC6	NM_053277	chloride intracellular channel 6
8070799	-1.67749	-0.746307	1.67749	down	0.368842	-0.377466	UBE2G2|SUMO3	NM_182688|NM_003343	ubiquitin-conjugating enzyme E2G 2 (UBC7 homolog, yeast) | SMT3 suppressor of mif two 3 homolog 3 (S. cerevisiae)
8072926	-1.67289	-0.742344	1.67289	down	0.325993	-0.416351	H1F0	NM_005318	H1 histone family, member 0
8078214	-1.66678	-0.737065	1.66678	down	0.315207	-0.421858	RAB5A	NM_004162
8080964	1.54118	0.624038	1.54118	up	-0.256612	0.367426	GLT8D4	NM_001080393	glycosyltransferase 8 domain containing 4
8084092	-2.22414	-1.15325	2.22414	down	0.563966	-0.589282	NDUFB5	NM_002492	NADH dehydrogenase (ubiquinone) 1 beta subcomplex, 5, 16kDa
8085372	-2.23769	-1.16201	2.23769	down	0.570827	-0.591183
8085407	-1.50106	-0.585985	1.50106	down	0.345223	-0.240762	RPL32|SNORA7A	NM_001007073|NM_001007074|NM_000994|NR_002582	ribosomal protein L32 | small nucleolar RNA, H/ACA box 7A
8090193	1.54335	0.626068	1.54335	up	-0.333631	0.292437	HEG1	NM_020733	HEG homolog 1 (zebrafish)
8091954	-1.65928	-0.73056	1.65928	down	0.286819	-0.443741	GOLIM4	NM_014498	golgi integral membrane protein 4
8095680	1.83266	0.873939	1.83266	up	-0.382665	0.491273	IL8	NM_000584	interleukin 8
8099897	-1.5814	-0.661205	1.5814	down	0.271053	-0.390152	UGDH	NM_003359	UDP-glucose dehydrogenase
8102800	-1.55824	-0.639916	1.55824	down	0.263146	-0.376771	SLC7A11	NM_014331	solute carrier family 7, (cationic amino acid transporter, y+ system) member 11
8103413	-1.53043	-0.613937	1.53043	down	0.310192	-0.303746
8104422	-1.89933	-0.925491	1.89933	down	0.453556	-0.471935	MTRR	NM_002454|NM_024010	5-methyltetrahydrofolate-homocysteine methyltransferase reductase
8105040	1.52154	0.605529	1.52154	up	-0.290782	0.314747	OSMR	NM_003999	oncostatin M receptor
8105828	-1.54116	-0.624012	1.54116	down	0.321567	-0.302445	CCNB1	NM_031966	cyclin B1
8107356	1.7176	0.780395	1.7176	up	-0.412544	0.367851	DCP2	NM_152624
8113726	1.50845	0.593066	1.50845	up	-0.280124	0.312942	PPIC	NM_000943	peptidylprolyl isomerase C (cyclophilin C)
8115346	-1.56503	-0.64619	1.56503	down	0.334121	-0.312069	ATOX1	NM_004045	ATX1 antioxidant protein 1 homolog (yeast)
8116530	-1.54995	-0.632226	1.54995	down	0.324468	-0.307758	SNORD96A	NR_002592	small nucleolar RNA, C/D box 96A
8117368	-1.64628	-0.719206	1.64628	down	0.360769	-0.358438	HIST1H4C	NM_003542	histone cluster 1, H4c
8118345	1.64481	0.717918	1.64481	up	-0.36514	0.352778	CFB|C2	NM_001710	complement factor B | complement component 2
8121749	-1.79853	-0.846817	1.79853	down	0.452988	-0.393829	GJA1|IFT140	NM_000165	gap junction protein, alpha 1, 43kDa | intraflagellar transport 140 homolog (Chlamydomonas)
8124926	-1.68577	-0.753405	1.68577	down	0.388996	-0.364409	BAT1	NM_004640|NM_080598	HLA-B associated transcript 1
8132830	-1.65514	-0.726952	1.65514	down	0.309076	-0.417876
8136614	-1.83775	-0.877938	1.83775	down	0.429537	-0.448401	AGK	NM_018238	acylglycerol kinase
8136631	-1.56864	-0.649512	1.56864	down	0.318395	-0.331118	SSBP1	NM_003143	single-stranded DNA binding protein 1
8138489	-1.88147	-0.911864	1.88147	down	0.408793	-0.503071	CDCA7L	NM_018719|NM_001127370|NM_001127371	cell division cycle associated 7-like
8150877	-1.7041	-0.769009	1.7041	down	0.325332	-0.443677	SNORD54	NR_002437	small nucleolar RNA, C/D box 54
8159004	-1.85812	-0.893843	1.85812	down	0.376674	-0.517169	SNORD24|RPL7A	NR_002447	small nucleolar RNA, C/D box 24 | ribosomal protein L7a
8163116	1.52048	0.60453	1.52048	up	-0.299964	0.304566	EPB41L4B	NM_019114|NM_018424	erythrocyte membrane protein band 4.1 like 4B
8163525	-1.57295	-0.653471	1.57295	down	0.331874	-0.321598	POLE3	NR_027261|NM_017443	polymerase (DNA directed), epsilon 3 (p17 subunit)
8164596	-1.82633	-0.86895	1.82633	down	0.401676	-0.467274	C9orf78	NM_016520	chromosome 9 open reading frame 78
8165709	-1.54608	-0.628614	1.54608	down	0.355055	-0.27356		NC_001807
8175531	-1.92689	-0.946273	1.92689	down	0.449347	-0.496926	CDR1|YTHDC2	NM_004065	cerebellar degeneration-related protein 1, 34kDa | YTH domain containing 2
8178115	1.66383	0.734506	1.66383	up	-0.372396	0.362109	CFB|C2	NM_001710	complement factor B | complement component 2
8178476	-1.70765	-0.772012	1.70765	down	0.398206	-0.373806	BAT1	NM_004640|NM_080598	HLA-B associated transcript 1
8179750	-1.70172	-0.766995	1.70172	down	0.389932	-0.377063	BAT1	NM_004640|NM_080598	HLA-B associated transcript 1
